# Supplementary material for: HollyGTD: an integrated database for holly (Aquifoliaceae) genome and taxonomy
Source: Front Plant Sci. 2023 Jul 4;14:1220925. doi: 10.3389/fpls.2023.1220925 (PMC10352911; doi:10.3389/fpls.2023.1220925)
Supplement: Supplementary file 1 [file Table_1.xlsx]

## Sheet: Table S1
Supplemental Table S1. Summary of omics data integrated in HollyGTD
Type	Description	Source & Reference
Genome	Ilex latifolia	HollyGTD, Xu et al., 2022
	Ilex polyneura (NGDC-GWHBDNW00000000)	Yao et al., 2022
	Ilex asprella (NCBI-JAHQCQ000000000)	Kong et al., 2022
Re-sequencing	114 re-sequencing data mapping to I. latifolia genome	HollyGTD
RNA seq	3 RNA-seq libraries from green fruits	HollyGTD
	3 RNA-seq libraries from red fruits	HollyGTD
	3 RNA-seq libraries from leaves (< 1cm)	HollyGTD
	3 RNA-seq libraries from leaves (1-2 cm)	HollyGTD
	3 RNA-seq libraries from leaves (2-4 cm)	HollyGTD
	3 RNA-seq libraries from leaves (4-8 cm)	HollyGTD
	3 RNA-seq libraries from leaves (>8 cm)	HollyGTD
